# Supplementary material for: HLHS: Power of the Chick Model
Source: J Cardiovasc Dev Dis. 2022 Apr 11;9(4):113. doi: 10.3390/jcdd9040113 (PMC9031965; doi:10.3390/jcdd9040113)
Supplement: Supplementary file 1 [file jcdd-09-00113-s001.zip]

Archive with 1 entries (1 files):
- jcdd-1599010-supplementary.AVI
